# Supplementary material for: Hepatocyte-Specific Transcriptional Responses to Liver-Targeted Delivery of a Soluble Epoxide Hydrolase Inhibitor in a Mouse Model of Alcohol-Associated Liver Disease
Source: Biology (Basel). 2025 Sep 13;14(9):1267. doi: 10.3390/biology14091267 (PMC12467949; doi:10.3390/biology14091267)
Supplement: Supplementary file 1 [file biology-14-01267-s001.zip]

Archive with 1 entries (1 files):
- biology-3825466-supplementary.pdf
